# Supplementary material for: Linking adipose tissue eosinophils, IL-4, and leptin in human obesity and insulin resistance
Source: JCI Insight. 2024 Feb 8;9(3):e170772. doi: 10.1172/jci.insight.170772 (PMC10967463; doi:10.1172/jci.insight.170772)
Supplement: Supporting data values [file jciinsight-9-170772-s107.xlsx]

## Sheet: Table1
	BMI <25 kg/m²															BMI ≥30 kg/m²
Gender	F	F	F	F	F	F	F	F	F	F	F	F	M	F	F	F	F	F	F	F	F	F	F	F	M	F	M	F	F	M
Age	55	30	47	36	46	35	45	61	46	46	64	57	24	29	58	44	46	35	57	37	60	32	30	55	35	38	33	45	39	44
Height (cm)	157.5	165.5	174	162	159	169.9	174.4	164	163.5	165	180	159.5	183.5	170	164.7	162	164.5	164	181.5	165	154	166.5	170	164.5	181.5	161	170	156	163.4	185.1
Weight (kg)	58.4	54.7	62.6	59.6	51.8	68.4	73.3	64.8	67.4	62.5	68	61	66.4	71.8	66.7	107.1	80.3	122	108	93.6	67.5	110.9	149.1	95.3	138.3	97.6	110	78.5	123.9	133.2
BMI (kg/m2)	23.5	19.9	20.2	22.7	20.5	23.7	24.1	24.1	24.9	23.3	21	24	19.7	24.8	24.5	40.8	43.9	45.4	32.8	34.4	30.5	40	51.6	35.2	40	37.7	38.1	32.3	46.4	38.9
Waist circumference (cm)	70	64	73	70	70	76	78	73	75	72	65	63	78	74	84	107	110	112	114	95	90	102	130	107	120	107	116	98.1	127	118
% Body Fat	28	21.9	20.9	25.4	22.3	D/M	D/M	28.5	D/M	D/M	D/M	29.2	20.8	30.6	28.9	D/M	43	46.8	33.1	D/M	D/M	44.1	47.6	41.3	54.1	43.1	33.6	49.1	48.9	34.4
SDP (mmHg)	124	106	122	123	124	101	115	127	116	100	114	115	118	106	101	131	116	124	132	135	121	117	159	134	125	110	135	116	133	133
DBP (mmHg)	87	70	74	85	74	59	76	73	95	67	70	67	70	71	77	69	66	64	85	65	79	79	93	85	87	69	68	75	89	85
Pulse (bpm)	57	67	62	60	69	84	72	95	79	69	68	61	67	57	62	63	88	83	58	80	79	67	95	81	84	76	47	71	72	57
FBG (mg/dL)	82	77	94	89	92	93	86	88	97	82	98	82	88	76	87	76	96	80	95	105	123	98	102	90	95	95	98	88	94	104
Insulin (µIU/mL)	1.8	3.1	1.9	3.5	2.5	5	3.3	2.6	3.7	2.3	4.3	3.3	14.6	2.7	3.2	26.5	10.6	9.4	8	29.3	20	20.7	37	28	24.2	17.2	8.5	11	13.5	31
C-peptide (pg/mL)	544	474	713	1011	1899	1269	1093	1371	952	1890	718	517	408.2	395.8	585.5	2392	2070	2119	1885	3546	1549	3311	2177	2155	2881	2898	2072	3087.9	2239.3	1937.1
hs-CRP (ng/mL)	2106.15	144.15	123.3	761.55	1087.12	3162.9	2097.05	1702.2	1720.05	460.05	413.1	232.02	1491.3	958.8	628.5	22467.3	16996.8	7736.4	1580.7	13895.6	2298.65	18133.2	22038.4	5481.07	10106.7	5034.9	1503.9	11463.5	23451.8	3751.8
HOMA IR	0.445432	0.608395	0.440988	0.780123	0.6	1.14765	0.7	0.574815	0.853333	0.506173	1.0163	0.708642	3.23753	0.5	0.73037	5	2.5	1.9	1.9	7.6	6.1	5	9.3	6.2	5.7	4	2.1	2.4	3.1	8
TRIG (mg/dL)	70	68	72	59	D/M	83	63	66	86	D/M	83	54	230	128	54	188	D/M	88	242	277	165	54	145	125	156	63	122	160	68	129
CHOL (mg/Dl)	214	231	191	138	D/M	220	184	188	201	D/M	150	221	232	201	218	157	D/M	180	157	157	204	170	156	240	143	171	145	188	193	145
HDL (mg/dL)	82	123	77	58	D/M	60	57	73	72	D/M	63	75	37	78	80	42	D/M	47	35	46	39	60	32	52	41	68	28	37	44	63
LDL (mg/dL)	118	94	100	68	D/M	143	114	102	111	D/M	70	135	149	97	127	77	D/M	115	74	100	121	99	95	163	71	90	93	119	135	56
Abs neuts	3.22	1.3	2.87	2.55	4.75	3.31	2.9	1.61	2.63	3	3.56	2.77	3.14	2.61	3.06	6.82	4.7	6.52	4.43	4.12	4.52	2.82	8.04	3.3	4.99	5.08	2.08	3.49	5	2.5
Abs EOS	0.04	0.09	0.05	0.12	0.05	0.17	0.12	0.11	0.03	0.15	0.06	0.08	0.14	0.19	0.19	0.034	0.16	0.03	0.07	0.02	0.12	0.04	0.23	0.25	0.1	0.35	0.04	0.2	0.8	0.26
*D/M=Data missing

## Sheet: Fig2A
	BMI <25 kg/m²												BMI ≥30 kg/m²
IL-1B	0.31	0.83	0.73	0.79	0.5	1.7	0.61	0.81	1.57	1.59	1.52	1	1.25	0.92	0.75	1.11	0.72	1.04	1.22	3.57	3.42	2.52	3.84	0.9
TNFa	1.01	0.99	0.61	0.54	0.56	1.05	1.35	0.63	1	1.61	1.38	1.28	1.72	1.58	0.97	2.71	2.8	1.84	1.6	0.83	1.11	1.41	0.48	1.13
CD68	1.12	0.54	2.07	0.31	0.45	0.26	0.67	2.16	2.11	0.75	1	0.62	0.91	1.16	2.12	1.47	1.77	1.46	2.03	0.92	1.67	0.47	2.24	2.62
MCP-1	0.32	0.94	0.32	0.84	1.55	0.87	1.14	0.76	0.59	2.24	1.33	1.1	1.57	1.16	0.38	2.26	3.16	1.64	1.34	1.56	1.76	1.09	0.76	1.42
IL-6	0.37	1.31	0.96	0.63	1.16	0.7	0.55	1.05	1.23	2.12	0.84	1.21	1.32	0.52	0.84	1.55	2.75	2.44	0.76	1.66	1.7	0.69	1.3	1.93
INOS	0.81	1.58	0.65	0.39	0.89	1.24	0.91	1.17	1.23	1.67	0.64	0.84	2.51	0.55	0.72	1.08	1.09	0.84	1.29	1.2	1.62	1.98	1.51	1.93
CD163	2.33	0.21	1.61	0.35	0.78	0.35	0.35	1	1.28	0.53	2.94	0.53	0.8	0.87	2.76	1.15	1.93	0.96	1.1	2.5	0.82	0.62	1.38	2.16

## Sheet: Fig2B
	BMI <25 kg/m²												BMI ≥30 kg/m²
ADIPOQ	1.08	0.77	1.55	0.62	0.72	0.58	1.19	0.39	1.08	1.29	0.68	2.02	0.76	0.71	0.5	0.66	0.41	0.57	0.54	0.49	0.42	0.35	0.51	0.37
LEP	0.52	0.89	0.35	0.52	1.87	1.16	0.53	0.35	0.55	1.3	1.63	1.8	0.65	1.53	2.47	1.77	3.32	0.9	0.96	0.91	0.16	2.9	1.03	4.63

## Sheet: Fig2C
	BMI <25 kg/m²						BMI ≥30 kg/m²
IL-1B	0.65	0.84	0.89	1.52	1.15	0.95	2.69	0.87	1.74	0.97	1.64	1.78
TNFa	0.58	0.89	1.38	1.14	1.06	0.97	1.4	1.24	1.76	0.89	1.42	2.07
CD68	0.62	1.13	0.93	1.15	1.17	0.99	1.61	1.41	1.32	1.24	3.24	1.61
MCP-1	0.5	0.61	1.66	0.95	1.39	0.87	2.77	0.67	1.69	0.92	2.25	3.24
IL-6	0.67	0.97	1.48	0.52	1.13	1.24	10.72	1.86	12.94	3.66	13.15	4
INOS	0.31	0.9	1.58	0.54	1.54	1.16	1.45	1.82	1.8	2.38	3.82	1.94
CD163	1.31	0.76	1	1.21	0.77	0.92	1.19	1.66	1.58	1.58	2.99	1.22

## Sheet: Fig2D
	BMI <25 kg/m²						BMI ≥30 kg/m²
ADIPOQ	0.74	1.26	1.29	0.55	1.04	1.14	0.11	0.43	1.04	0.3	0.83	0.52
LEP	2.86	0.46	0.59	0.2	0.56	1.34	3.79	2.86	4.32	4.52	3.64	4.54

## Sheet: Fig2E
	BMI <25 kg/m²															BMI ≥30 kg/m²
Adiponectin	7707.5	12099.7	7492.5	7573.8	6130	11317.7	2206.1	6893.4	2768.7	8369.5	8977.3	4463.1	2271.4	5387.2	7129.7	1775.1	3839.9	5571.6	1831.4	2369.1	3195.7	2099.7	3696.4	6688.6	2652.1	3198.7	2578.6	1256.1	2769.4	3451.5
Leptin	1403	813	7037	6772	10075	12397	11884	6485	5617	3214	6453	3556	6868.3	1025.7	11037.1	36737	32280	9357	28086	31035	34085	35296	23367	20876	31891	43264	11120	30563.2	16539.5	37247.9

## Sheet: Fig3B
	BMI <25 kg/m²															BMI ≥30 kg/m²
Sc AT	2.3	3.17	0.86	0.86	2.83	1.05	1.75	3.09	1.32	1.25	3.8	1.48	2	1.9	2.15	0.36	0.43	0.52	0.26	0.56	0.2	2.46	0.67	2.34	1.54	0.35	1.52	0.99	0.89	1.03
Om AT	3.28	1.52	1.34	1.56	2.22	4.62										1.44	0.48	0.84	0.32	0.64	1.79

## Sheet: Fig3C
	BMI <25 kg/m²												BMI ≥30 kg/m²
Sc AT	0.97	2.08	0.73	0.66	1.35	0.59	0.67	0.65	1.3	1.52	0.56	0.97	0.29	0.56	0.78	0.16	0.2	0.31	1.2	0.11	0.59	0.71	0.25	0.25
Om AT	0.57	0.91	0.74	1.08	1.53	1.16							0.88	0.39	0.71	0.35	0.55	0.63

## Sheet: Fig3D
	BMI <25 kg/m²						BMI ≥30 kg/m²
SVF	1.64	2.01	0.41	0.42	0.92	0.62	0.35	0.47	0.14	0.02	0.13	0.03

## Sheet: Fig3E
BMI <25 kg/m²	BMI ≥30 kg/m²
7.9	12.3
10.1	2.8
46.8	14
55.7	15.7
11.6	6.9
4.5	10.1
21.7	2.1
23.3	7.2
43.2	14.6
24.4	19.7
22.8	9.6
7.8	22.3

[truncated: 13 more sheets: Fig3F, Fig3G, Fig4A, Fig4B, Fig4C, Fig4D, Fig4E, Fig5A, Fig5B, Fig5C, Fig.S1B, Fig.S1C, Fig.S2]
